# Supplementary material for: NMR Studies of Two Lysine Based Dendrimers with Insertion of Similar Histidine-Arginine and Arginine-Histidine Spacers Having Different Properties for Application in Drug Delivery
Source: Int J Mol Sci. 2023 Jan 4;24(2):949. doi: 10.3390/ijms24020949 (PMC9866564; doi:10.3390/ijms24020949)
Supplement: Supplementary file 1 [file ijms-24-00949-s001.zip]

Archive with 1 entries (1 files):
- ijms-2097272-supplementary.pdf
